# Supplementary material for: A network analysis on biopsychosocial factors and pain-related outcomes assessed during a COVID-19 lockdown
Source: Sci Rep. 2023 Mar 16;13:4399. doi: 10.1038/s41598-023-31054-4 (PMC10019800; doi:10.1038/s41598-023-31054-4)
Supplement: Supplementary file 1 — Supplementary Information. [file 41598_2023_31054_MOESM1_ESM.xlsx]

## Sheet: a. Cohort
Pair

## Sheet: b. Women
Pair

## Sheet: c. Men
Pair

## Sheet: d. Acute
Pair

## Sheet: e. Chronic
Pair
